# Supplementary material for: Germ Warfare in a Microbial Mat Community: CRISPRs Provide Insights into the Co-Evolution of Host and Viral Genomes
Source: PLoS One. 2009 Jan 9;4(1):e4169. doi: 10.1371/journal.pone.0004169 (PMC2612747; doi:10.1371/journal.pone.0004169)
Supplement: Table S4 — BLASTN results of all CRISPR containing clone sequences against the Syn OS-A and Syn OS-B′ genomes. (0.19 MB XLS) [file pone.0004169.s004.xls]

## Sheet: CRISPR_I_OS_B
1A-L	CRISPR_I	CYPCF80TR	NC_007776	97.88	756	16	0	1	756	598204	598959	0	1372
1A-L	CRISPR_I	CYPJW61TF	NC_007776	99.68	629	2	0	5	633	598845	599473	0	1231
1A-L	CRISPR_I	CYPLL02TF	NC_007776	99.69	974	1	2	1	972	596393	597366	0	1891
1A-L	CRISPR_I	CYPM809TF	NC_007776	99.75	814	2	0	1	814	600369	601182	0	1598
1A-R	CRISPR_I	CYPBV46TR	NC_007776	98.03	610	12	0	1	610	610710	610101	0	1114
1A-R	CRISPR_I	CYPF150TF	NC_007776	92.71	878	64	0	1	878	612333	611456	0	1233
1A-R	CRISPR_I	CYPF247TR	NC_007776	97.37	761	20	0	1	761	612536	611776	0	1350
1B-L	CRISPR_I	CYPA321TR	NC_007776	100	261	0	0	1	261	1421000	1421260	0	743
1B-L	CRISPR_I	CYPAN59TR	NC_007776	99.87	745	1	0	52	796	1419787	1420531	0	1469
1B-L	CRISPR_I	CYPBI49TF	NC_007776	98.15	650	11	1	198	846	1423905	1424554	0	1185
1B-L	CRISPR_I	CYPBW78TF	NC_007776	92.86	756	52	2	112	866	1421824	1422578	0	1055
1B-L	CRISPR_I	CYPD001TF	NC_007776	87.92	207	25	0	491	697	1421824	1422030	4e-55	212
1B-L	CRISPR_I	CYPDX40TF	NC_007776	96.92	843	26	0	1	843	1419631	1420473	0	1465
1B-L	CRISPR_I	CYPEK86TF	NC_007776	96.74	521	17	0	78	598	1421260	1421780	0	898
1B-L	CRISPR_I	CYPH825TR	NC_007776	98.38	679	11	0	136	814	1421260	1421938	0	1259
1B-L	CRISPR_I	CYPHE06TF	NC_007776	98.4	875	14	0	1	875	1421539	1422413	0	1624
1B-L	CRISPR_I	CYPLK34TF	NC_007776	96.59	908	30	1	1	907	1421664	1422571	0	1546
1B-L	CRISPR_I	CYPLU89TF	NC_007776	95.86	724	26	1	1	720	1422665	1423388	0	1195
1B-L	CRISPR_I	YMJAH44TR	NC_007776	97.3	816	22	0	3	818	1424159	1424974	0	1443
1B-R	CRISPR_I	CYPD971TR	NC_007776	97.69	649	12	1	1	646	1436138	1435490	0	1122
1B-R	CRISPR_I	CYPGI71TF	NC_007776	98.32	475	8	0	400	874	1436190	1435716	0	878
1B-R	CRISPR_I	CYPHQ76TR	NC_007776	99.27	273	2	0	486	758	1429203	1429475	2e-149	525
1B-R	CRISPR_I	CYPJ722TR	NC_007776	98.08	731	14	0	1	731	1429940	1429210	0	1338
1B-R	CRISPR_I	CYPJQ75TF	NC_007776	96.74	675	20	2	1	674	1436929	1436256	0	1148
1B-R	CRISPR_I	YMJA680TR	NC_007776	98.82	935	7	4	1	931	1440717	1439783	0	1735

## Sheet: BLASTN_HIT.txt
RPT Class	Anchor	seq_name	Genome	% identity	alignment length	mismatches	gap openings	q. start	q. end	s. start	s. end	e-value	bit score
CRISPR_II	OS-A IIB-L	GYRAT76TF	NC_007775	99.24	924	7	0	1	924	1264076	1263153	0	1776
CRISPR_II		GYRAT76TR	NC_007775	99.71	690	2	0	193	882	1260519	1261208	0	1352
CRISPR_III		CYMA202TF	NC_007775	100	241	0	0	1	241	731131	731371	6e-135	478
CRISPR_III	OS-A IIIA-R	CYMA202TR	NC_007775	97.92	1008	21	0	1	1008	743926	742919	0	1832
CRISPR_II	OS-A IIE-L	CYNA391TF	NC_007775	99.87	748	1	0	1	748	2319939	2320686	0	1475
CRISPR_II		CYNA391TR	NC_007775	100	42	0	0	112	153	2328979	2328938	3e-16	83.8
CRISPR_I		CYNA505TF	NC_007775	100	532	0	0	265	796	1139999	1139468	0	1055
CRISPR_I	OS-A 1B-L	CYNA505TR	NC_007775	96.66	808	27	0	151	958	1129127	1129934	0	1388
CRISPR_II		CYNAA15TF	NC_007775	92.14	458	35	1	485	942	2551562	2552018	1e-163	573
CRISPR_II	OS-A IIA-R	CYNAA15TR	NC_007775	99.84	619	1	0	1	619	2560038	2559420	0	1178
CRISPR_III		CYNAC89TF	NC_007775	93.83	162	9	1	1	162	732800	732961	1e-61	234
CRISPR_III	OS-A IIIA-R	CYNAC89TR	NC_007775	99.65	849	2	1	1	849	742449	741602	0	1651
CRISPR_II	OS-B' IID-L	CYNAM11TF	NC_007776	98.08	991	17	2	1	990	148940	149929	0	1798
CRISPR_II		CYNAM11TR	NC_007776	100	40	0	0	165	165	158439	158400	4e-15	79.8
CRISPR_I		CYPA321TF	NC_007776	100	41	0	0	415	455	1428334	1428294	1e-15	81.8
CRISPR_I	OS-B' 1B-L	CYPA321TR	NC_007776	100	261	0	0	1	261	1421000	1421260	0	743
CRISPR_II		CYPAA48TF	NC_007776	99.16	356	3	0	1	356	156004	156359	0	682
CRISPR_II		CYPAA48TR	NC_007776	95.1	510	25	0	1	510	822013	821504	0	813
CRISPR_II	OS-B' IIA-R	CYPAC23TF	NC_007776	95.85	915	38	0	1	915	872124	871210	0	1429
CRISPR_II		CYPAC23TR	NC_007776	100	109	0	0	115	223	867077	867185	2e-56	216
CRISPR_I		CYPAN59TF	NC_007776	99.24	131	1	0	1	131	1429340	1429210	5e-67	252
CRISPR_I	OS-B' 1B-L	CYPAN59TR	NC_007776	99.87	745	1	0	52	796	1419787	1420531	0	1469
CRISPR_I	OS-A 1B-R	CYPAN67TF	NC_007775	99.65	863	3	0	1	863	1146623	1145761	0	1687
CRISPR_I		CYPAN67TR	NC_007775	100	43	0	0	283	325	1140409	1140451	6e-17	85.7
CRISPR_II		YMAA781TF	NC_007775	99.5	602	2	1	236	837	2557672	2557072	0	1162
CRISPR_II	OS-A IIA-L	YMAA781TR	NC_007775	99.45	724	3	1	1	724	2554478	2555200	0	1396
CRISPR_I	OS-A 1B-R	YMAA880TF	NC_007775	99.76	820	2	0	1	820	1141810	1140991	0	1534
CRISPR_I		YMAA880TR	NC_007775	100	37	0	0	53	89	1140566	1140602	3e-13	73.8
CRISPR_I		YMAAA02TF	NC_007776	99.59	246	1	0	479	724	605231	605476	2e-135	480
CRISPR_I		YMAAA02TF	NC_007775	94.44	126	7	0	479	604	892298	892423	1e-49	194
CRISPR_I		YMAAA02TR	NC_007775	97.78	809	18	0	7	815	895864	895056	0	1372
CRISPR_I		YMAAA02TR	NC_007776	90.51	253	24	0	567	819	607159	606907	7e-85	311
CRISPR_II	OS-A IIB-R	YMAAA56TF	NC_007775	100	513	0	0	1	513	1257248	1257760	0	892
CRISPR_II		YMAAA56TR	NC_007775	100	396	0	0	446	841	1260176	1259781	0	743
CRISPR_II		YMAAC54TF	NC_007775	100	39	0	0	521	559	1260288	1260326	2e-14	77.8
CRISPR_II	OS-A IIB-L	YMAAC54TR	NC_007775	99.87	770	1	0	1	770	1262385	1261616	0	1518
CRISPR_II		YMAAP30TF	NC_007775	97.5	40	1	0	766	805	1860100	1860139	1e-12	71.9
CRISPR_II	OS-A IIC-R	YMAAP30TR	NC_007775	97.76	536	12	0	1	536	1861670	1861135	0	967
CRISPR_II		YMAAV88TF	NC_007775	100	297	0	0	605	901	2328007	2327711	2e-168	589
CRISPR_II	OS-A IIE-L	YMAAV88TR	NC_007775	100	949	0	0	1	949	2325363	2326311	0	1881
CRISPR_II		YMAAW47TF	NC_007775	99.42	514	3	0	1	514	2558602	2558089	0	906
CRISPR_II	OS-A IIA-L	YMAAW47TR	NC_007775	94.59	850	40	1	16	859	2551038	2551887	0	1322
CRISPR_II	OS-A IIE-L	YMAAZ74TF	NC_007775	99.87	769	1	0	1	769	2326206	2326974	0	1516
CRISPR_II		YMAAZ74TR	NC_007775	100	198	0	0	1	198	2329396	2329199	1e-96	351
CRISPR_II	OS-A IIC-R	YMABI04TF	NC_007775	98.59	919	11	2	1	917	1861747	1860829	0	1703
CRISPR_II		YMABI04TR	NC_007775	97.56	41	1	0	111	151	1860097	1860137	3e-13	73.8
CRISPR_II	OS-A IIA-R	YMABK08TF	NC_007775	98.1	686	13	0	27	712	2561985	2561300	0	1257
CRISPR_II		YMABK08TR	NC_007775	100	90	0	0	1	90	2557658	2557747	7e-45	178
CRISPR_II	OS-A IIC-R	YMABW81TF	NC_007775	99.3	569	3	1	272	839	1860100	1860668	0	1088
CRISPR_II		YMABW81TR	NC_007775	97.56	41	1	0	111	151	1860097	1860137	3e-13	73.8
CRISPR_II		YMABY66TF	NC_007775	99.28	554	3	1	322	874	1260519	1261072	0	1059
CRISPR_II	OS-A IIB-L	YMABY66TR	NC_007775	99.87	778	0	1	4	780	1263426	1262649	0	1485
CRISPR_II		YMAC324TF	NC_007775	95.65	368	16	0	457	824	1859919	1859552	1e-172	603
CRISPR_II	OS-A IIC-L	YMAC324TR	NC_007775	97.17	953	27	0	3	955	1856634	1857586	0	1675
CRISPR_II	OS-A IIB-R	YMAC333TF	NC_007775	100	768	0	0	1	768	1258469	1259236	0	1522
CRISPR_II		YMAC333TR	NC_007775	100	42	0	0	507	548	1260176	1260135
CRISPR_II	OS-A IIE-R	YMAC970TF	NC_007775	99.66	882	0	2	1	881	2330131	2329252	0	1711
CRISPR_II		YMAC970TR	NC_007775	98.44	64	1	0	1	64	2327944	2328007	5e-27	119
CRISPR_II		YMACA76TF	NC_007775	99.02	306	1	2	561	864	2328007	2327702	8e-162	567
CRISPR_II	OS-A IIE-L	YMACA76TR	NC_007775	99.89	934	0	1	1	933	2325293	2326226	0	1836
CRISPR_I		YMACC44TF	NC_007775	97.63	928	19	3	1	925	887397	888324	0	1600
CRISPR_I		YMACC44TR	NC_007776	99.24	132	1	0	1	132	605362	605231	1e-67	254
CRISPR_I		YMACC44TR	NC_007776	91.34	127	11	0	7	133	1429335	1429209	1e-40	165
CRISPR_I		YMACC44TR	NC_007775	94.44	126	7	0	7	132	892423	892298	1e-49	194
CRISPR_II		YMACD96TF	NC_007775	97.07	512	15	0	350	861	1861267	1861778	0	896
CRISPR_II	OS-A IIC-R	YMACD96TR	NC_007775	99.88	810	1	0	1	810	1864006	1863197	0	1598
CRISPR_II		YMACF06TF	NC_007776	100	42	0	0	266	307	866918	866959	3e-16	83.8
CRISPR_II	OS-B' IIA-R	YMACF06TR	NC_007776	91.22	831	71	2	22	851	868257	867428	0	1053
CRISPR_II	OS-A IIB-L	YMBAM20TF	NC_007775	98.92	558	5	1	262	818	1269495	1268938	0	1051
CRISPR_II		YMBAM20TR	NC_007775	100	40	0	0	16	55	1260366	1260405	5e-15	79.8
CRISPR_II	OS-A IIB-L	YMBAN46TF	NC_007775	91.98	860	62	2	1	860	1266524	1265672	0	1152
CRISPR_II		YMBAN46TR	NC_007775	100	255	0	0	1	255	1259921	1260175	8e-131	464
CRISPR_II	OS-B' IIA-R	CYOAP27TF	NC_007776	96.88	674	15	1	1	674	869419	868752	0	1172
CRISPR_II		CYOAP27TR	NC_007776	87.15	576	72	2	297	871	867286	867860	2e-153	539
CRISPR_II		CYOAX80TF	NC_007776	100	40	0	0	728	767	515269	515308	5e-15	79.8
CRISPR_II	OS-B' IIF-R	CYOAX80TR	NC_007776	99.22	386	2	1	1	386	516939	516555	0	733
CRISPR_II	OS-B' IIA-L	CYOB470TF	NC_007776	98.93	280	3	0	7	286	865866	866145	4e-151	531
CRISPR_II		CYOB470TR	NC_007776	100	40	0	0	791	830	866295	866256	5e-15	79.8
CRISPR_II	OS-B' IIG-L	CYOBC31TF	NC_007776	97.5	519	13	0	1	519	2015294	2015812	0	926
CRISPR_II		CYOBC31TR	NC_007776	100	41	0	0	467	507	2017385	2017345	1e-15	81.8
CRISPR_II	OS-A IIC-R	CYOBD48TF	NC_007775	99.24	655	5	0	1	655	1860675	1860021	0	1259
CRISPR_II		CYOBD48TR	NC_007775	97.44	39	1	0	716	754	1860098	1860136	4e-12	69.9
CRISPR_II	OS-B' IIG-R	CYOBH37TF	NC_007776	98.51	807	12	0	1	807	2020476	2019670	0	1505
CRISPR_II		CYOBH37TR	NC_007776	100	40	0	0	379	418	2016438	2016477	5e-15	79.8
CRISPR_II		CYOC968TF	NC_007776	89.88	484	49	0	1	484	867911	867428	5e-163	571
CRISPR_II		CYOC968TF	NC_007775	86.57	484	65	0	1	484	2560181	2559698	7e-125	444
CRISPR_II		CYOC968TR	NC_007775	97.5	40	1	0	1	40	2559416	2559455	1e-12	71.9
CRISPR_II		CYOC968TR	NC_007776	97.56	41	1	0	380	420	866256	866296	3e-13	73.8
CRISPR_II		CYOCB32TF	NC_007776	100	43	0	0	592	634	516212	516170	8e-17	85.7
CRISPR_II	OS-B' IIF-L	CYOCB32TR	NC_007776	100	791	0	0	1	791	514063	514853	0	1568
CRISPR_II		CYOCE57TF	NC_007776	99.39	328	1	1	1	328	516882	516556	1e-179	626
CRISPR_II	OS-B' IIF-L	CYOCE57TR	NC_007776	99.88	867	1	0	1	867	513937	514803	0	1711
CRISPR_II	OS-B' IIF-L	CYOCJ70TF	NC_007776	99.51	204	1	0	1	204	515104	515307	2e-110	396
CRISPR_II		CYOCJ70TR	NC_007776	98.55	138	1	1	1	138	516691	516555	2e-66	250
CRISPR_I		CYOCM11TF	NC_007775	100	42	0	0	396	437	890712	890753	3e-16	83.8
CRISPR_I	OS-A 1A-R	CYOCM11TR	NC_007775	91.32	576	50	0	299	874	893365	892790	0	745
CRISPR_II		CYPAO83TF	NC_007776	99.75	399	1	0	1	399	514908	515306	0	783
CRISPR_II	OS-B' IIF-R	CYPAO83TR	NC_007776	96.23	584	16	5	10	593	520285	519708	0	946
CRISPR_II	OS-B' IIG-R	CYPAW81TF	NC_007776	98.01	956	18	1	1	955	2025921	2024966	0	1737
CRISPR_II		CYPAW81TR	NC_007776	100	41	0	0	242	282	2016509	2016549	1e-15	81.8
CRISPR_II	OS-A IIC-L	CYPB048TF	NC_007775	99.4	835	3	2	1	835	1851810	1852642	0	1564
CRISPR_II		CYPB048TR	NC_007775	94.87	702	27	2	1	694	1860252	1859552	0	1104
CRISPR_II	OS-A IIC-L	CYPB357TF	NC_007775	97.76	713	13	1	204	913	1852540	1853252	0	1283
CRISPR_II		CYPB357TR	NC_007775	92.38	302	23	0	1	302	1861568	1861267	2e-116	416
CRISPR_II		CYPB460TF	NC_007776	87.8	615	72	3	1	613	867899	867286	6e-172	601
CRISPR_II	OS-B' IIA-L	CYPB460TR	NC_007776	98.95	857	9	0	1	857	863186	864042	0	1586
CRISPR_II	OS-B' IIF-R	CYPBH35TF	NC_007776	94.55	862	45	2	1	861	522522	521662	0	1320
CRISPR_II		CYPBH35TR	NC_007776	100	44	0	0	603	646	516168	516211	2e-17	87.7
CRISPR_I	OS-B' 1B-L	CYPBI49TF	NC_007776	98.15	650	11	1	198	846	1423905	1424554	0	1185
CRISPR_I		CYPBI49TR	NC_007776	99.58	240	1	0	1	240	1429449	1429210	5e-132	468
CRISPR_II		CYPBM48TF	NC_007776	100	41	0	0	619	659	515267	515307	1e-15	81.8
CRISPR_II	OS-B' IIF-R	CYPBM48TR	NC_007776	96.5	658	23	0	59	716	523053	522396	0	1122
CRISPR_II		CYPBM89TF	NC_007776	100	38	0	0	623	660	866514	866477	7e-14	75.8
CRISPR_II	OS-B' IIA-L	CYPBM89TR	NC_007776	98.38	678	9	2	159	836	858917	859592	0	1241
CRISPR_II	OS-B' IID-R	CYPBR81TF	NC_007776	98.86	879	10	0	1	879	163839	162961	0	1663
CRISPR_II		CYPBR81TR	NC_007776	100	41	0	0	260	300	157258	157298	1e-15	81.8
CRISPR_II	OS-B' IID-L	CYPBU82TF	NC_007776	98.77	489	6	0	347	835	150650	151138	0	922
CRISPR_II		CYPBU82TR	NC_007776	100	41	0	0	544	581	157455	157415	1e-15	81.8
CRISPR_I		CYPBV46TF	NC_007776	100	42	0	0	418	459	604940	604981	3e-16	83.8
CRISPR_I	OS-B' 1A-R	CYPBV46TR	NC_007776	98.03	610	12	0	1	610	610710	610101	0	1114
CRISPR_I	OS-B' 1B-L	CYPBW78TF	NC_007776	92.86	756	52	2	112	866	1421824	1422578	0	1055
CRISPR_I		CYPBW78TR	NC_007776	100	42	0	0	648	689	1428788	1428747	3e-16	83.8
CRISPR_II		CYPC672TF	NC_007776	100	39	0	0	65	103	2017611	2017573	6e-15	77.8
CRISPR_II	OS-B' IIG-L	CYPC672TR	NC_007776	98.24	794	14	0	1	794	2008726	2009519	0	1463
CRISPR_II		CYPC676TF	NC_007776	99.09	328	2	1	404	731	516556	516882	2e-177	618
CRISPR_II	OS-B' IIF-R	CYPC676TR	NC_007776	99.13	691	6	0	1	691	523891	523201	0	1322
CRISPR_I	OS-A 1A-R	CYPC933TF	NC_007775	100	819	0	0	7	825	900627	899809	0	1624
CRISPR_I		CYPC933TR	NC_007775	100	45	0	0	337	381	889949	889993	5e-18	89.7
CRISPR_II	OS-A IIC-L	CYPC946TF	NC_007775	99.26	815	6	0	1	815	1853872	1854686	0	1568
CRISPR_II		CYPC946TR	NC_007775	98.35	606	9	1	1	605	1861174	1860569	0	1114
CRISPR_II		CYPCA29TF	NC_007775	96.33	300	3	1	514	805	1860056	1859757	9e-146	513
CRISPR_II	OS-A IIC-L	CYPCA29TR	NC_007775	100	836	0	0	1	836	1851654	1852489	0	1657
CRISPR_I		CYPCF80TF	NC_007776	100	42	0	0	648	689	604905	604864	3e-16	83.8
CRISPR_I	OS-B' 1A-L	CYPCF80TR	NC_007776	97.88	756	16	0	1	756	598204	598959	0	1372
CRISPR_II		CYPCN60TF	NC_007776	94.08	169	8	2	427	595	2018622	2018788	2e-63	240
CRISPR_II	OS-B' IIG-R	CYPCN60TR	NC_007776	93.21	766	49	1	1	763	2025438	2024673	0	1102
CRISPR_II		CYPCW50TF	Only CRISPR_II RPTs
CRISPR_II		CYPCW50TR	NC_007776	99.65	862	1	2	1	861	265824	264964	0	1669
CRISPR_I	OS-B' 1B-L	CYPD001TF	NC_007776	87.92	207	25	0	491	697	1421824	1422030	4e-55	212
CRISPR_I		CYPD001TR	NC_007776	100	131	0	0	1	131	1429340	1429210	2e-69	260
CRISPR_I		CYPD971TF	NC_007776	100	42	0	0	77	118	1428444	1428485	3e-16	83.8
CRISPR_I	OS-B' 1B-L	CYPD971TR	NC_007776	97.69	649	12	1	1	646	1436138	1435490	0	1122
CRISPR_II	OS-B' IIG-R	CYPDD55TF	NC_007776	97.67	386	9	0	408	793	2018681	2019066	0	694
CRISPR_II		CYPDD55TR	Failed Clone Mate
CRISPR_II	OS-B' IIA-L	CYPDL59TF	NC_007776	97.42	892	23	0	1	892	858900	859791	0	1586
CRISPR_II		CYPDL59TR	NC_007776	98.21	168	2	1	612	779	866147	865981	4e-71	266
CRISPR_II		CYPDM04TF	NC_007776	97.83	46	1	0	196	241	516216	516171	3e-16	83.8
CRISPR_II	OS-B' IIF-L	CYPDM04TR	NC_007776	99.01	1007	3	5	1	1000	512763	513769	0	1840
CRISPR_II		CYPDP07TF	NC_007775	100	44	0	0	118	161	2328310	2328267	2e-17	87.7
CRISPR_II	OS-A IIE-L	CYPDP07TR	NC_007775	99.78	919	0	2	2	919	2320512	2321429	0	1790
CRISPR_II	OS-B' IIA-L	CYPDQ72TF	NC_007776	96.52	633	22	0	1	633	859377	860009	0	1080
CRISPR_II		CYPDQ72TR	NC_007776	98.78	82	1	0	10	91	867231	867150	1e-37	155
CRISPR_II	OS-B' IIA-R	CYPDR90TF	NC_007776	97.88	942	15	4	1	937	875151	874210	0	1637
CRISPR_II		CYPDR90TR	NC_007776	99.67	304	1	0	537	840	867150	867453	3e-170	595
CRISPR_II	OS-A IIE-L	CYPDV63TF	NC_007775	99.85	685	1	0	1	685	2319913	2320597	0	1350
CRISPR_II		CYPDV63TR	NC_007775	100	84	0	0	384	467	2328007	2327924	1e-41	167
CRISPR_II	OS-A IIE-R	CYPDW52TF	NC_007775	99.89	951	0	1	1	951	2329555	2328606	0	1828
CRISPR_II		CYPDW52TR	NC_007775	100	852	0	0	1	852	2321157	2322008	0	1689
CRISPR_I	OS-B' 1B-L	CYPDX40TF	NC_007776	96.92	843	26	0	1	843	1419631	1420473	0	1465
CRISPR_I		CYPDX40TR	NC_007776	100	42	0	0	482	523	1428789	1428748	3e-16	83.8
CRISPR_II		CYPDZ43TF	NC_007776	96.14	854	33	0	1	854	103136	103989	0	1431	Hits a Tn
CRISPR_II		CYPDZ43TR	NC_007776	97.94	437	8	1	14	450	155924	156359	0	787
CRISPR_II		CYPDZ43TR	NC_007776	89.8	255	26	0	512	766	156377	156631	3e-81	299
CRISPR_II	OS-B' IID-L	CYPE216TF	NC_007776	97.9	1001	14	7	1	994	153193	154193	0	1721
CRISPR_II		CYPE216TR	NC_007776	100	41	0	0	495	535	157603	157563	1e-15	81.8
CRISPR_II	OS-A IIC-R	CYPE865TF	NC_007775	99.77	872	2	0	1	872	1868594	1867723	0	1665
CRISPR_II		CYPE865TR	NC_007775	99.28	692	4	1	146	837	1860100	1860790	0	1324
CRISPR_II		CYPEB70TF	NC_007776	100	38	0	0	757	794	866295	866258	8e-14	75.8
CRISPR_II	OS-B' IIA-L	CYPEB70TR	NC_007776	98.62	506	7	0	308	813	858055	858560	0	948
CRISPR_I	OS-A 1B-L	CYPEB92TF	NC_007775	98.88	895	6	4	1	891	1134237	1135131	0	1663
CRISPR_I		CYPEB92TR	NC_007775	100	44	0	0	399	444	1140308	1140263	1e-18	91.7
CRISPR_II	OS-B' IID-R	CYPEG04TF	NC_007776	100	429	0	0	1	429	165262	164834	0	850
CRISPR_II		CYPEG04TR	NC_007776	100	43	0	0	459	501	156888	156930	8e-17	85.7
CRISPR_II	OS-B' IID-L	CYPEK25TF	NC_007776	96.1	770	28	2	1	769	149450	150218	0	1239
CRISPR_II		CYPEK25TR	NC_007776	100	40	0	0	524	563	157453	157414	5e-15	79.8
CRISPR_II		CYPEK54TF	NC_007775	99.45	541	1	2	1	541	2623471	2622933	0	1033	A-B Clone
CRISPR_II		CYPEK54TR	NC_007776	98.95	665	6	1	1	665	517219	516556	0	1213
CRISPR_I	OS-B' 1B-L	CYPEK86TF	NC_007776	96.74	521	17	0	78	598	1421260	1421780	0	898
CRISPR_I		CYPEK86TR	NC_007776	100	41	0	0	108	148	1428176	1428136	1e-15	81.8
CRISPR_I		CYPEU56TF	NC_007775	99.5	397	0	2	1	397	892692	892298	0	755
CRISPR_I	OS-A IA-L	CYPEU56TR	NC_007775	96.81	940	29	1	1	939	883411	884350	0	1584
CRISPR_II	OS-A IIC-R	CYPEU81TF	NC_007775	98.13	964	18	0	1	964	1867382	1866419	0	1768
CRISPR_II		CYPEU81TR	NC_007775	99.04	311	2	1	584	893	1860100	1860410	3e-167	585
CRISPR_I	OS-B' 1A-R	CYPF150TF	NC_007776	92.71	878	64	0	1	878	612333	611456	0	1233
CRISPR_I		CYPF150TR	NC_007776	99.19	246	1	1	542	786	605231	605476	8e-131	464
CRISPR_I		CYPF247TF	NC_007776	100	252	0	0	1	252	604131	604382	1e-141	500
CRISPR_I	OS-B' 1A-R	CYPF247TR	NC_007776	97.37	761	20	0	1	761	612536	611776	0	1350
CRISPR_II		CYPF327TF	NC_007776	99.23	518	2	2	392	907	156359	155842	0	979
CRISPR_II	OS-B' IID-L	CYPF327TR	NC_007776	96.96	856	23	3	2	854	149150	150005	0	1467
CRISPR_II		CYPF753TF	NC_007776	95.47	486	22	0	340	825	2016402	2015917	0	789
CRISPR_II	OS-B' IIG-L	CYPF753TR	NC_007776	98.08	781	15	0	1	781	2009115	2009895	0	1429
CRISPR_I		CYPFB72TF	NC_007776	100	43	0	0	372	414	1429252	1429210	8e-17	85.7
CRISPR_I	OS-B' 1B-L	CYPFB72TR	NC_007776	98.42	380	6	0	490	869	1423197	1423576	0	706
CRISPR_II		CYPFC31TF	NC_007776	96.36	165	3	2	1	162	865981	866145	2e-71	266
CRISPR_II	OS-B' IIA-R	CYPFC31TR	NC_007776	90.7	882	68	9	20	895	870822	869949	0	1037
CRISPR_II		CYPFP72TF	NC_007776	100	41	0	0	512	552	866405	866445	1e-15	81.8
CRISPR_II	OS-B' IIA-R	CYPFP72TR	NC_007776	96.59	822	28	0	25	846	873256	872435	0	1407
CRISPR_II	OS-B' IIF-L	CYPFR06TF	NC_007776	99.84	618	1	0	1	618	514689	515306	0	1217
CRISPR_II		CYPFR06TR	NC_007776	99.21	635	5	0	28	662	524109	523475	0	1219
CRISPR_II		CYPG116TF	NC_007776	98.07	311	6	0	583	893	156359	156049	2e-162	569
CRISPR_II	OS-B' IID-L	CYPG116TR	NC_007776	96.86	891	26	2	10	899	149073	149962	0	1528
CRISPR_II		CYPG183TF	NC_007776	100	42	0	0	597	638	516138	516097	2e-16	83.8
CRISPR_II	OS-B' IIF-L	CYPG183TR	NC_007776	94.44	126	7	0	1	126	509467	509592	2e-50	194
CRISPR_II		CYPGC56TF	NC_007776	100	48	0	0	810	857	866141	866094	8e-20	95.6
CRISPR_II	OS-B' IIA-L	CYPGC56TR	NC_007776	98.4	937	15	0	5	941	858370	859306	0	1739
CRISPR_I	OS-B' 1B-L	CYPGI71TF	NC_007776	98.32	475	8	0	400	874	1436190	1435716	0	878
CRISPR_I		CYPGI71TR	NC_007776	100	261	0	0	528	788	1429210	1429470	6e-147	517
CRISPR_I		CYPGU34TF	NC_007776	99.13	344	3	0	418	761	610444	610101	0	658
CRISPR_I		CYPGU34TF	NC_007776	97.61	418	10	0	1	418	610909	610492	0	749
CRISPR_I		CYPGU34TF	NC_007775	99.21	378	3	0	418	795	897720	897343	0	726
CRISPR_I		CYPGU34TF	NC_007775	89.47	418	44	0	1	418	898161	897744	1e-135	480
CRISPR_I		CYPGU34TR	NC_007776	100	114	0	0	1	114	604337	604450	3e-59	226
CRISPR_I		CYPGU34TR	NC_007776	100	296	0	0	141	436	604453	604748	9e-168	587
CRISPR_I		CYPGU34TR	NC_007775	100	199	0	0	141	339	619375	619573	7e-110	394
CRISPR_I		CYPGU34TR	NC_007775	100	114	0	0	1	114	888904	889017	3e-59	226
CRISPR_I		CYPGU34TR	NC_007775	100	298	0	0	141	438	889020	889317	5e-169	591
CRISPR_II		CYPGW04TF	NC_007776	97.83	46	1	0	182	227	2016580	2016625	3e-16	83.8
CRISPR_II	OS-B' IIG-R	CYPGW04TR	NC_007776	94.79	768	40	0	1	768	2025440	2024673	0	1205
CRISPR_II		CYPH645TF	NC_007776	99.67	303	1	0	201	503	2016100	2016402	1e-169	593
CRISPR_II	OS-B' IIG-R	CYPH645TR	NC_007776	96.9	934	26	1	1	931	2024878	2023945	0	1618
CRISPR_I		CYPH825TF	NC_007776	97.83	46	1	0	227	272	1428493	1428448	3e-16	83.8
CRISPR_I	OS-B' 1B-L	CYPH825TR	NC_007776	98.38	679	11	0	136	814	1421260	1421938	0	1259
CRISPR_II	OS-B' IID-L	CYPHA03TF	NC_007776	99.29	280	2	0	1	280	151889	152168	5e-154	539
CRISPR_II		CYPHA03TR	NC_007776	100	40	0	0	378	417	158513	158474	4e-15	79.8
CRISPR_I	OS-B' 1B-L	CYPHE06TF	NC_007776	98.4	875	14	0	1	875	1421539	1422413	0	1624
CRISPR_I		CYPHE06TR	NC_007776	100	41	0	0	475	515	1428250	1428210	1e-15	81.8
CRISPR_II		CYPHF94TF	NC_007776	97.83	46	1	0	529	574	2017979	2017934	3e-16	83.8
CRISPR_II	OS-B' IIG-L	CYPHF94TR	NC_007776	91.98	786	55	3	4	782	2012044	2012828	0	1045
CRISPR_I		CYPHK58TF	NC_007775	89.12	441	48	0	1	441	892990	892550	9e-140	494
CRISPR_I		CYPHK58TF	NC_007776	99.2	249	2	0	448	696	605476	605228	6e-135	478
CRISPR_I		CYPHK58TR	NC_007776	98.26	920	16	0	1	920	598495	599414	0	1697
CRISPR_I		CYPHK58TR	NC_007775	89.48	466	49	0	1	466	883116	883581	3e-152	535
CRISPR_II	OS-A IIE-L	CYPHM76TF	NC_007775	99.77	440	1	0	442	881	2324628	2325067	0	864
CRISPR_II		CYPHM76TR	NC_007775	100	40	0	0	363	402	2328755	2328716	5e-15	79.8
CRISPR_I		CYPHQ76TF	NC_007776	96.38	387	12	2	461	845	1436190	1435804	0	640
CRISPR_I	OS-B' 1B-L	CYPHQ76TR	NC_007776	99.27	273	2	0	486	758	1429203	1429475	2e-149	525
CRISPR_II		CYPHT46TF	NC_007776	100	132	0	0	649	780	2016402	2016271	6e-70	262
CRISPR_II	OS-B' IIG-L	CYPHT46TR	NC_007776	99.87	788	1	0	1	788	2008208	2008995	0	1554
CRISPR_II	OS-A IIC-L	CYPI813TF	NC_007775	99.67	609	1	1	1	608	1852429	1853037	0	1183
CRISPR_II		CYPI813TR	NC_007775	98.73	552	7	0	5	556	1861124	1860573	0	1039
CRISPR_II	OS-B' IIG-R	CYPIE52TF	NC_007776	99.62	529	2	0	192	720	2022586	2022058	0	1033
CRISPR_II		CYPIE52TR	NC_007776	99.01	303	3	0	198	500	2016100	2016402	9e-165	577
CRISPR_II		CYPIP26TF	NC_007776	100	40	0	0	39	78	515755	21418	5e-15	78.9
CRISPR_II	OS-B' IIF-R	CYPIP26TR	NC_007776	98.34	964	9	7	1	958	537173	536211	0	1729
CRISPR_II		CYPIP72TF	NC_007775	96.69	302	10	0	529	830	1859709	1859408	2e-147	519
CRISPR_II	OS-A IIC-L	CYPIP72TR	NC_007775	99.88	816	0	1	1	816	1851911	1852725	0	1602
CRISPR_II		CYPIP91TF	NC_007776	81.25	208	38	1	1	208	160691	160485	8e-20	95.6
CRISPR_II	OS-B' IID-R	CYPIP91TR	NC_007776	96.8	656	21	0	179	834	159141	159796	0	1134
CRISPR_II		CYPIX94TF	NC_007776	99.17	606	5	0	231	836	2018681	2019286	0	1162
CRISPR_II	OS-B' IIG-R	CYPIX94TR	NC_007776	98.01	805	15	1	1	804	2026841	2026037	0	1461
CRISPR_II	OS-B' IIG-R	CYPJ361TF	NC_007776	99.2	879	5	2	1	877	2024693	2023815	0	1671
CRISPR_II		CYPJ361TR	NC_007776	100	43	0	0	465	507	2018167	2018209	8e-17	85.7
CRISPR_II	OS-B' IIF-R	CYPJ513TF	NC_007776	98.6	855	12	0	1	855	538453	537599	0	1600
CRISPR_II		CYPJ513TR	NC_007776	100	40	0	0	712	751	515915	515876	5e-15	79.8
CRISPR_I		CYPJ722TF	NC_007776	94.06	775	43	3	1	773	1422097	1422870	0	1148
CRISPR_I	OS-B' 1B-L	CYPJ722TR	NC_007776	98.08	731	14	0	1	731	1429940	1429210	0	1338
CRISPR_II	OS-B' IIF-R	CYPJG56TF	NC_007776	99.07	646	6	0	79	724	524109	523464	0	1233
CRISPR_II		CYPJG56TR	NC_007776	99.84	626	1	0	1	626	514681	515306	0	1233
CRISPR_II		CYPJK82TF	NC_007776	100	39	0	0	531	569	156632	156594	2e-14	77.8
CRISPR_II	OS-B' IID-L	CYPJK82TR	NC_007776	97.07	443	13	0	1	443	150158	150600	0	775
CRISPR_II		CYPJP15TF	NC_007775	100	510	0	0	243	752	2559306	2558797	0	1011
CRISPR_II	OS-A IIA-L	CYPJP15TR	NC_007775	97.49	956	22	2	1	954	2546447	2547402	0	1689
CRISPR_I	OS-B' 1B-L	CYPJQ75TF	NC_007776	96.74	675	20	2	1	674	1436929	1436256	0	1148
CRISPR_I		CYPJQ75TR	NC_007776	96.84	632	18	2	276	906	1429210	1429840	0	1078
CRISPR_I	OS-B' 1A-L	CYPJW61TF	NC_007776	99.68	629	2	0	5	633	598845	599473	0	1231
CRISPR_I		CYPJW61TR	NC_007776	100	42	0	0	301	342	605268	605227	2e-16	83.8
CRISPR_II		CYPK078TF	NC_007776	87.6	121	8	2	395	513	866915	867030	8e-26	115
CRISPR_II	OS-B' IIA-R	CYPK078TR	NC_007776	99.02	712	7	0	1	712	874592	873881	0	1314
CRISPR_II	OS-B' IIA-L	CYPK266TF	NC_007776	97.91	431	9	0	364	794	860318	860748	0	783
CRISPR_II		CYPK266TR	NC_007776	100	40	0	0	151	190	866736	866697	5e-15	79.8
CRISPR_II	OS-B' IIF-R	CYPK565TF	NC_007776	100	661	0	0	1	661	535053	534393	0	1310
CRISPR_II		CYPK565TR	NC_007776	100	40	0	0	688	727	515306	515267	4e-15	79.8
CRISPR_II		CYPK570TR	NC_007776	96.37	771	28	0	66	836	2804707	2805477	0	1306
CRISPR_II		CYPK570TR	NC_007776	96.11	771	30	0	66	836	370240	371010	0	1291
CRISPR_II		CYPK570TR	NC_007776	95.98	771	31	0	66	836	261869	261099	0	1283
CRISPR_II		CYPK570TR	NC_007776	95.98	771	31	0	66	836	843563	842793	0	1283
CRISPR_II		CYPK570TR	NC_007776	96.05	760	30	0	66	825	3024153	3023394	0	1269
CRISPR_II		CYPK570TR	NC_007776	94.68	771	41	0	66	836	2369081	2368311	0	1203
CRISPR_II		CYPK570TR	NC_007776	93.82	760	47	0	66	825	533779	533020	0	1134
CRISPR_II		CYPK570TF	Only CRISPR-II RPT
CRISPR_II		CYPK760TF	NC_007776	99.05	528	5	0	1	528	2015875	2016402	0	1007
CRISPR_II	OS-B' IIG-L	CYPK760TR	NC_007776	100	848	0	0	1	848	2023474	2022627	0	1681
CRISPR_II	OS-B' IID-R	CYPKD46TF	NC_007776	98.12	849	12	2	1	846	159988	159141	0	1544
CRISPR_II		CYPKD46TR	NC_007776	99.14	466	4	0	1	466	155894	156359	0	892
CRISPR_II	OS-B' IID-R	CYPKD67TF	NC_007776	90.76	812	73	2	1	811	161295	160485	0	999
CRISPR_II		CYPKD67TR	NC_007776	100	40	0	0	386	425	158325	158364	4e-15	79.8
CRISPR_II		CYPKE37TF	NC_007776	100	40	0	0	78	117	2016363	2016402	4e-15	79.8
CRISPR_II	OS-B' IIG-R	CYPKE37TR	NC_007776	98.89	813	7	2	1	811	2024035	2023223	0	1483
CRISPR_III		CYPKN21TF	NC_007776	96.67	30	1	0	695	724	1149978	1149949	1e-06	52
CRISPR_III		CYPKN21TR	NC_007776	97.17	741	21	0	143	883	1144286	1145026	0	1302
CRISPR_II	OS-B' IIF-R	CYPKX50TF	NC_007776	99.38	800	5	0	1	800	538118	537319	0	1546
CRISPR_II		CYPKX50TR	NC_007776	99.85	671	1	0	244	914	515306	514636	0	1322
CRISPR_II		CYPKX54TF	NC_007776	97.5	40	1	0	159	198	866106	866145	8e-13	71.9
CRISPR_II	OS-B' IIA-R	CYPKX54TR	NC_007776	95.98	846	33	1	1	846	871797	870953	0	1358
CRISPR_II		CYPKX69TF	NC_007776	87.5	600	72	3	205	803	867286	867883	5e-163	571
CRISPR_II	OS-B' IIA-R	CYPKX69TR	NC_007776	98.96	862	9	0	1	862	874957	874096	0	1596
CRISPR_II		CYPL031TF	NC_007775	95.52	67	3	0	763	829	1860056	1859990	6e-24	109
CRISPR_II	OS-A IIC-L	CYPL031TR	NC_007775	99.62	796	1	1	1	796	1853124	1853917	0	1548
CRISPR_II		CYPL122TF	NC_007776	99.53	643	3	0	1	643	160528	159886	0	1251
CRISPR_II	OS-B' IID-L	CYPL122TR	NC_007776	98.68	907	11	1	1	906	154993	155899	0	1695
CRISPR_II	OS-B' IIG-L	CYPLF23TF	NC_007776	98.28	464	8	0	330	793	2008888	2009351	0	856
CRISPR_II		CYPLF23TR	NC_007776	99.67	303	1	0	348	650	2016402	2016100	1e-169	593
CRISPR_I	OS-B' 1B-L	CYPLK34TF	NC_007776	96.59	908	30	1	1	907	1421664	1422571	0	1546
CRISPR_I		CYPLK34TR	NC_007776	100	43	0	0	34	76	1428954	1428912	8e-17	85.7
CRISPR_I	OS-B' 1A-L	CYPLL02TF	NC_007776	99.69	974	1	2	1	972	596393	597366	0	1891
CRISPR_I		CYPLL02TR	NC_007776	99.69	322	0	1	575	895	604382	604061	2e-178	622
CRISPR_I	OS-B' 1B-L	CYPLU89TF	NC_007776	95.86	724	26	1	1	720	1422665	1423388	0	1195
CRISPR_I		CYPLU89TR	NC_007776	100	40	0	0	407	446	1428252	1428213	4e-15	79.8
CRISPR_I	OS-B' 1A-L	CYPM809TF	NC_007776	99.75	814	2	0	1	814	600369	601182	0	1598
CRISPR_I		CYPM809TR	NC_007776	99.24	132	1	0	1	132	605362	605231	1e-67	254
CRISPR_II	OS-A IIB-L	YMBB565TF	NC_007775	100	955	0	0	1	955	1260434	1261388	0	1893
CRISPR_II		YMBB565TR	NC_007775	99.78	915	1	1	1	914	1269262	1268348	0	1790
CRISPR_I	OS-A 1B-R	YMBBA67TF	NC_007775	99.48	766	4	0	1	766	1144562	1143797	0	1487
CRISPR_I		YMBBA67TR	NC_007775	98.04	51	0	1	362	411	1140566	1140616	4e-17	85.7
CRISPR_II	OS-A IIE-L	YMBBC81TF	NC_007775	98.59	853	12	0	1	853	2318310	2319162	0	1596
CRISPR_II		YMBBC81TR	NC_007775	99.68	617	1	1	261	877	2328007	2327392	0	1199
CRISPR_II		YMBBN70TF	NC_007775	100	253	0	0	420	672	1253589	1253841	3e-142	502
CRISPR_II	OS-A IIB-L	YMBBN70TR	NC_007775	99.07	323	3	0	1	323	1260841	1260519	1e-176	617
CRISPR_I		YMBCA60TF	NC_007775	100	41	0	0	689	729	1140001	1139961	1e-15	81.8
CRISPR_I	OS-A 1B-L	YMBCA60TRC	NC_007775	99.76	843	0	2	4	844	1130715	1131557	0	1639
CRISPR_II		YMBCR81TF	NC_007775	92.26	155	12	0	495	649	2553626	2553472	5e-55	212
CRISPR_II	OS-A IIA-L	YMBCR81TR	NC_007775	90.49	589	51	2	246	830	2542797	2543384	0	714
CRISPR_II	OS-A IIB-R	YMBD452TF	NC_007775	100	261	0	0	1	261	1259916	1260176	2e-134	476
CRISPR_II		YMBD452TR	Failed Mate
CRISPR_II	OS-A IID-L	YMBDR75TF	NC_007775	99.64	837	2	1	1	836	1949890	1950726	0	1628
CRISPR_II		YMBDR75TR	NC_007775	100	39	0	0	798	836	1960250	1960212	2e-14	77.8
CRISPR_II		YMBDT21TF	NC_007775	98.66	149	1	1	1	149	2557525	2557672	7e-73	272
CRISPR_II	OS-A IIA-R	YMBDT21TR	NC_007775	96.46	933	32	1	1	932	2567312	2566380	0	1580
CRISPR_I		YMBDU19TF	NC_007775	100	175	0	0	532	706	1139999	1139825	1e-95	347
CRISPR_I	OS-A 1B-L	YMBDU19TR	NC_007775	97.03	843	22	3	14	853	1129178	1130020	0	1449
CRISPR_II		YMBE750TF	NC_007775	99.6	754	3	0	151	904	1960250	1959497	0	1471
CRISPR_II	OS-A IID-L	YMBE750TR	NC_007775	99.34	912	0	6	1	906	1951627	1952538	0	1713
CRISPR_II	OS-A IIC-L	YMBEE53TF	NC_007775	99.34	910	6	0	1	910	1850269	1851178	0	1756
CRISPR_II		YMBEE53TR	NC_007775	99.28	697	5	0	1	697	1860717	1860021	0	1342
CRISPR_I	OS-A 1A-R	YMBEK03TF	NC_007775	99.86	715	1	0	1	715	905731	905017	0	1409
CRISPR_I		YMBEK03TR	NC_007775	94.4	125	7	0	202	326	892298	892422	5e-49	192
CRISPR_II	OS-A IIA-L	YMBEL14TF	NC_007775	90.93	485	44	0	314	798	2551562	2552046	5e-163	571
CRISPR_II		YMBEL14TR	NC_007775	98.27	347	2	4	563	906	2557672	2557327	2e-174	609
CRISPR_II		YMIA938TF	NC_007775	100	276	0	0	698	973	1260175	1259900	3e-143	505
CRISPR_II	OS-A IIB-R	YMIA938TR	NC_007775	98.95	574	1	5	396	964	1257755	1258328	0	1009
CRISPR_II	OS-A IID-L	YMIAI61TF	NC_007775	100	780	0	0	1	780	1959262	1960041	0	1546
CRISPR_II		YMIAI61TR	NC_007775	100	38	0	0	783	820	1960251	1960214	7e-14	75.8
CRISPR_I		YMIAV82TF	NC_007775	100	44	0	0	370	413	891698	891741	2e-17	87.7
CRISPR_I		YMIAV82TF	NC_007776	100	42	0	0	370	411	604866	604907	3e-16	83.8
CRISPR_I		YMIAV82TR	NC_007776	99.6	248	1	0	152	399	605476	605229	9e-137	484
CRISPR_I		YMIAV82TR	NC_007775	94.44	126	7	0	272	397	892423	892298	1e-49	194
CRISPR_II	OS-B' IIG-R	YMIAX35TF	NC_007776	98.97	681	7	0	1	681	2021188	2020508	0	1294
CRISPR_II		YMIAX35TR	NC_007776	98.64	590	8	0	304	893	2018681	2019270	0	1065
CRISPR_II		YMIB088TF	NC_007776	98.41	252	4	0	257	508	864864	865115	4e-132	468
CRISPR_II	OS-B' IIA-L	YMIB088TR	NC_007776	98.91	366	4	0	433	798	866145	865780	0	694
CRISPR_II	OS-B' IIA-L	YMIB557TF	NC_007776	99.21	630	5	0	283	912	865092	865721	0	1209
CRISPR_II		YMIB557TR	NC_007776	99.18	245	2	0	490	734	866145	865901	1e-132	470
CRISPR_I		YMJA680TF	NC_007776	100	41	0	0	147	187	1428209	1428249	1e-15	81.8
CRISPR_I	OS-B' 1B-L	YMJA680TR	NC_007776	98.82	935	7	4	1	931	1440717	1439783	0	1735
CRISPR_II	OS-A IID-L	YMJAG38TF	NC_007775	99.17	966	0	8	1	958	1952656	1953621	0	1746
CRISPR_II		YMJAG38TR	NC_007775	99.53	638	3	0	195	832	1960251	1959614	0	1241
CRISPR_I		YMJAH44TF	NC_007776	98.4	376	5	1	460	834	1428098	1427723	0	690
CRISPR_I	OS-B' 1B-L	YMJAH44TR	NC_007776	97.3	816	22	0	3	818	1424159	1424974	0	1443
CRISPR_III		YMJAN92TF	NC_007775	100	196	0	0	547	742	731371	731176	3e-108	389
CRISPR_III	OS-A IIIA-L	YMJAN92TR	NC_007775	99.78	903	2	0	1	903	723649	724551	0	1774
CRISPR_II	OS-B' IID-L	YMJAO09TF	NC_007776	96.84	633	19	1	213	844	149337	149969	0	1088
CRISPR_II		YMJAO09TR	NC_007776	100	42	0	0	462	503	156784	156743	3e-16	83.8
CRISPR_I		YMJAS63TF	NC_007775	90.96	520	47	0	1	520	893077	892558	0	658
CRISPR_I		YMJAS63TF	NC_007776	99.19	246	2	0	535	780	605476	605231	3e-133	472
CRISPR_I		YMJAS63TR	NC_007776	99.75	788	2	0	1	788	595940	596727	0	1546
CRISPR_I		YMJAS63TR	NC_007775	89.82	442	45	0	1	442	881198	881639	1e-147	519
CRISPR_II		YMJAT64TF	NC_007775	99.72	722	1	1	231	952	2328007	2327287	0	1407
CRISPR_II	OS-A IIE-L	YMJAT64TR	NC_007775	100	373	0	0	8	380	2317687	2318059	0	739
CRISPR_II		YMJAU14TF	NC_007776	99.22	255	2	0	573	827	2016403	2016149	1e-138	490
CRISPR_II		YMJAU14TR	NC_007776	98.41	943	14	1	53	994	1918420	1917478	0	1742
Mostly RPTs
Anchor location lacks a CRISPR
Two likely locations (one in each genome)
Clone Mate Failed
Unplaced clone
